# Supplementary material for: Evaluation of clinical, analytical, and genotyping performance of Hex L1 real-time PCR coupled with high-resolution melting curve analysis for fowl adenovirus outbreak investigation in Morocco
Source: Front Vet Sci. 2025 Nov 26;12:1654833. doi: 10.3389/fvets.2025.1654833 (PMC12689382; doi:10.3389/fvets.2025.1654833)
Supplement: Supplementary file 3 [file Data_Sheet_1.xlsx]

## Sheet: Similarity Results
0
	SIMILARITY RESULTS
	276-1_FAdV-D	1
	338_FAdV-8b	59.24%	1
	339-2_FAdV-8b	58.6%	98.12%	1
	339-3_FAdV-8b	61.05%	91.9%	88.78%	1
	339-4_FAdV-8b	58.76%	97.7%	98.41%	88.47%	1
	340-3_FAdV-D	95.89%	58.29%	57.81%	59.81%	57.97%	1
	341-4_FAdV-8b	60.04%	95.03%	95.44%	85.66%	96.89%	60.04%	1
	346-2_FAdV-8b	52.44%	96.88%	96.88%	21.49%	96.88%	53.11%	49.33%	1
	349-2_FAdV-8b	57.5%	95.25%	96.1%	83.8%	95.83%	58.13%	94.61%	96.88%	1
	352-1_FAdV-8b	50.89%	90.41%	90.41%	30.84%	90.41%	51.49%	50.72%	91.77%	91.21%	1
	618-3_FAdV-8a	63.03%	70.02%	68.85%	84.42%	69.59%	63.03%	79.5%	57.77%	67.83%	57.28%	1
	658_FAdV-11	76.87%	62.2%	62.2%	50.15%	62.51%	77.35%	55.48%	63.55%	62.36%	62.47%	59.64%	1
	669_FAdV-11	77.35%	63.31%	63.31%	50.15%	63.63%	77.83%	55.48%	65.11%	63.47%	63.87%	59.8%	97.44%	1
	793_FAdV-11	74.72%	57.39%	57.39%	49.53%	57.69%	75.35%	54.03%	63.77%	57.84%	61.67%	53.96%	88.19%	89.15%	1
	1239-2_FAdV-1	53.23%	57.82%	58.11%	53.27%	58.69%	52.92%	57.14%	0.6	58.26%	58.68%	52.48%	59.17%	59.96%	55.75%	1
	1239-3_FAdV-1	53.23%	57.82%	58.11%	53.27%	58.69%	52.92%	57.14%	0.6	58.26%	58.68%	52.48%	59.17%	59.96%	55.75%	1	1
	EU979367_FAdV-1	56.27%	57.62%	57.62%	46.72%	57.96%	56.77%	52.38%	52.66%	57.79%	51.89%	58.98%	61.01%	61.18%	59.83%	86.61%	86.61%	1
	EU979368__FAdV-2	84.48%	62.22%	62.22%	51.4%	62.56%	85.32%	56.72%	59.55%	62.39%	58.68%	65.76%	90.38%	91.23%	88.87%	60.2%	60.2%	64.4%	1
	EU979369_FAdV-3	66.27%	62.37%	62.37%	48.59%	62.71%	66.77%	55.27%	60.44%	62.71%	59.08%	62.37%	72.54%	73.05%	69.66%	58.64%	58.64%	63.05%	76.1%	1
	EU979370_FAdV-4	52.42%	54.32%	54.32%	44.54%	54.67%	52.94%	48.24%	47.55%	54.49%	48.7%	59.16%	58.47%	58.65%	56.92%	60.89%	60.89%	66.08%	61.59%	60.38%	1
	EU979371__FAdV-5	57.3%	56.97%	56.97%	47.35%	57.3%	57.64%	51.55%	53.33%	57.14%	53.09%	61.46%	62.79%	62.95%	60.96%	59.63%	59.63%	64.06%	66.61%	65.76%	62.28%	1
	EU979372_FAdV-6	63.92%	71.47%	71.47%	56.38%	71.81%	64.26%	65.01%	67.11%	71.81%	65.46%	75.83%	68.28%	68.45%	67.44%	60.23%	60.23%	64.91%	73.01%	70.33%	63.84%	68.79%	1
	EU979373_FAdV-7	61.72%	77.23%	77.23%	57.63%	77.57%	62.05%	69.97%	0.72	77.57%	70.25%	75.04%	66.77%	66.94%	66.1%	61.55%	61.55%	66.27%	71.16%	69.66%	63.84%	67.79%	84.82%	1
	EU979374_FAdV-8a	61.4%	71.14%	71.14%	56.38%	71.47%	62.08%	63.76%	66.44%	71.14%	64.47%	90.1%	66.94%	67.11%	65.26%	59.06%	59.06%	63.89%	71.33%	68.13%	64.7%	67.28%	81.54%	82.46%	1
	EU979375_FAdV-8b	59.89%	84.39%	84.39%	57.63%	84.73%	60.23%	74.53%	80.88%	84.56%	77.24%	72.14%	65.6%	65.77%	63.42%	59.56%	59.56%	63.22%	69.13%	68.98%	60.38%	65.1%	80.36%	87.35%	80.03%	1
	EU979376_FAdV-9	65.93%	61.38%	61.38%	49.53%	61.72%	66.44%	55.07%	58.66%	61.72%	57.88%	61.21%	0.72	72.51%	69.13%	58.17%	58.17%	62.37%	75.88%	92.88%	59.51%	64.58%	68.46%	68.29%	67.45%	68.46%	1
	EU979377_FAdV-10	52.24%	53.8%	53.8%	45.17%	54.15%	52.94%	47.41%	47.55%	54.15%	48.7%	59.34%	57.43%	57.61%	55.88%	60.89%	60.89%	64.53%	61.24%	59.86%	93.25%	61.93%	63.49%	64.35%	64.87%	61.59%	60.2%	1
	EU979378_FAdV-11	84.14%	61.72%	61.72%	50.77%	62.05%	85.16%	56.31%	59.33%	62.22%	58.68%	65.09%	90.55%	91.39%	88.53%	59.86%	59.86%	64.06%	97.97%	75.76%	60.89%	66.61%	0.72	70.48%	71.16%	69.13%	76.55%	61.41%	1
	OI2_FAdV-11	79.93%	57.48%	57.48%	42.17%	58.16%	80.27%	56.8%	26.53%	58.16%	32.99%	63.94%	88.09%	88.09%	88.09%	60.54%	60.54%	63.26%	87.07%	73.46%	57.48%	65.3%	67.68%	68.02%	66.32%	68.7%	75.85%	58.16%	88.77%	1
	OI5_FAdV-11	85.13%	58.75%	58.75%	45.79%	59.23%	85.37%	58.75%	35.49%	59.23%	0.41	66.42%	93.04%	93.04%	94.24%	57.55%	57.55%	60.43%	91.84%	73.86%	57.31%	62.11%	69.3%	68.58%	67.38%	67.38%	75.29%	56.83%	93.04%	86.05%	1
	P1_FAdV-11	76.77%	56.48%	56.56%	43.3%	56.48%	77.88%	51.13%	70.22%	56.62%	66.66%	52.63%	89.95%	92.02%	88.93%	55.94%	55.94%	59.66%	91.06%	0.7	56.05%	61.29%	66.94%	65.43%	65.26%	63.75%	70.15%	55.88%	91.73%	78.23%	86.57%	1
	P2_FAdV-11	76.77%	56.48%	56.56%	43.3%	56.48%	77.88%	51.13%	70.22%	56.62%	66.66%	52.63%	89.95%	92.02%	88.93%	55.94%	55.94%	59.66%	91.06%	0.7	56.05%	61.29%	66.94%	65.43%	65.26%	63.75%	70.15%	55.88%	91.73%	78.23%	86.57%	1	1
	P3_FAdV-11	76.77%	56.48%	56.56%	43.3%	56.48%	77.88%	51.13%	70.22%	56.62%	66.66%	52.63%	89.95%	92.02%	88.93%	55.94%	55.94%	59.66%	91.06%	0.7	56.05%	61.29%	66.94%	65.43%	65.26%	63.75%	70.15%	55.88%	91.73%	78.23%	86.57%	1	1	1
		276-1_FAdV-D	338_FAdV-8b	339-2_FAdV-8b	339-3_FAdV-8b	339-4_FAdV-8b	340-3_FAdV-D	341-4_FAdV-8b	346-2_FAdV-8b	349-2_FAdV-8b	352-1_FAdV-8b	618-3_FAdV-8a	658_FAdV-11	669_FAdV-11	793_FAdV-11	1239-2_FAdV-1	1239-3_FAdV-1	EU979367_FAdV-1	EU979368__FAdV-2	EU979369_FAdV-3	EU979370_FAdV-4	EU979371__FAdV-5	EU979372_FAdV-6	EU979373_FAdV-7	EU979374_FAdV-8a	EU979375_FAdV-8b	EU979376_FAdV-9	EU979377_FAdV-10	EU979378_FAdV-11	OI2_FAdV-11	OI5_FAdV-11	P1_FAdV-11	P2_FAdV-11	P3_FAdV-11
			SIMILARITY STATS
			min = 21.49
			max = 100
			mean = 67.40290174472
			stddev = 14.3778976903128
